# Supplementary material for: Zygote morphogenesis but not the establishment of cell polarity in Plasmodium berghei is controlled by the small GTPase, RAB11A
Source: PLoS Pathog. 2020 May 28;16(5):e1008091. doi: 10.1371/journal.ppat.1008091 (PMC7255598; doi:10.1371/journal.ppat.1008091)
Supplement: S1 Table — (XLSX) [file ppat.1008091.s015.xlsx]

## Sheet: Sheet1
Parasite	bite back day	infection observed after bite back	number of experiments
WT-GFPCON	18th and 22nd or 24th	yes, on day 3	n=3
pclag::rab11a		no infection until day14
