# Supplementary material for: Zygote morphogenesis but not the establishment of cell polarity in Plasmodium berghei is controlled by the small GTPase, RAB11A
Source: PLoS Pathog. 2020 May 28;16(5):e1008091. doi: 10.1371/journal.ppat.1008091 (PMC7255598; doi:10.1371/journal.ppat.1008091)
Supplement: S3 Table — (XLSX) [file ppat.1008091.s017.xlsx]

## Sheet: Sheet1
Number	Primer sequence	Restriction Site/s
GU0013	TGCTCTAGAATGAATTTTAAATACAGTTTTATT
GU0014	TGCTCTAGATTACATTACTATCACGTAAATAAC
GU0052	AGAACACCTGGGTATTCTGG
GU1620	TGACAAGCTTTTGGTATAAACCTAACTTCTCCAGG	HindIII
GU1621	GGATCCGCGGCCCTTTCTTATAATTACCTAAGGGC	SacII
GU1622	GGCGGTACCCTATTCCATTCACGTAAATGTTAGCA	KpnI
GU1623	CGCTGATATCCTCGAGTTTTATATCGTTTTATTTTATTAATATTTTTAATTTACAAAT	EcoRV/XhoI
GU1766	CGGGATCAGCAAAAATTGATGAAAG
GU1767	GTAGCGAATTCTACGCCTATAG
