# Supplementary material for: Zygote morphogenesis but not the establishment of cell polarity in Plasmodium berghei is controlled by the small GTPase, RAB11A
Source: PLoS Pathog. 2020 May 28;16(5):e1008091. doi: 10.1371/journal.ppat.1008091 (PMC7255598; doi:10.1371/journal.ppat.1008091)
Supplement: S4 Table — (XLSX) [file ppat.1008091.s018.xlsx]

## Sheet: Sheet1
Protein	Peptide used to raise antibody	Raised in	Ab dilution for immunofluorescence assays	Ab dilution for western blotting
Anti-MyoA	MAVTNEELKTAHKIVRRVS	Rabbit	1000	1000
Anti-DOZI	MAGKNILARAKNGTGKTAA	Rabbit	250	2500
Anti-CITH	ESTVALQNVRSYGTEGRRQPD	Rabbit	250	2500
Anti-GAP45	HKYENDSDKLETGSQLTL	Rabbit	1000	5000
Anti-GAP50	HKLGLKKRKTLDKVNSL	Rabbit	1000	1000
Anti-IMC1b	HDNEMPNMEKLYDQLSFQKC	Rabbit	1000	-
Anti-actinI	GNVKAGVAGDDAPRS	Rabbit	1000	1000
Anti-Rab11A	CRGKK INVDNDNDEDEKKTK	Rabbit	1000	1000
Anti-Rab11B	CKVDLAEEDETKRKVTYE	Rabbit	1000	1000
Anti-P28	CVSKPQAPGTGSETP	Rabbit	-	1000
Anti-CTRP	CLNGGETPHNSNMEFENVENNDGIIEEENEDFEVIDANDPMW	Rabbit	5000	5000
Anti-chitinase	HTEKQYKSLSHVDALC	Rabbit	4000	4000
