# Supplementary material for: Zygote morphogenesis but not the establishment of cell polarity in Plasmodium berghei is controlled by the small GTPase, RAB11A
Source: PLoS Pathog. 2020 May 28;16(5):e1008091. doi: 10.1371/journal.ppat.1008091 (PMC7255598; doi:10.1371/journal.ppat.1008091)
Supplement: S5 Table — (XLSX) [file ppat.1008091.s019.xlsx]

## Sheet: Sheet1
Source	Protein	Raised In	Ab dilution for immune-fluorescence assays	Ab dilution for western blotting	Ab dilution for FACS analysis
Prof. Takafumi Tsuboi, Japan. Grown and purified by Serotec	FITC and Cy3 tagged anti-P25	Rabbit	2000	-	2000
Roche	anti-GFP mAb	Rabbit	2000	2000	-
Proteintech	anti-P25 mAb	Mouse	-	-	1000
eBioscience	Anti-mouse TER-119 PE-Cyanine5	Mouse	-	-	500
N. Philip et al 2012	anti-PPKL	Rabbit	1000	1000	-
Helen Banks	anti α-tubulin	Mouse	2000	5000	-
Prof. Judith Green, NIMR, London	anti-MTIP	Rabbit	1000	1000	-
Abcam	anti-cMyc	Rabbit	-	1000	-
