# Supplementary material for: Zygote morphogenesis but not the establishment of cell polarity in Plasmodium berghei is controlled by the small GTPase, RAB11A
Source: PLoS Pathog. 2020 May 28;16(5):e1008091. doi: 10.1371/journal.ppat.1008091 (PMC7255598; doi:10.1371/journal.ppat.1008091)
Supplement: S6 Table — (XLSX) [file ppat.1008091.s020.xlsx]

## Sheet: Sheet1
Samples	Set1		Set2		Set3
	Trimmed	Raw	Trimmed	Raw	Trimmed	Raw
WT-GFPCON gametocytes	9999709	10631567	10333258	10910347	9424540	10202613
pclag::rab11a gametocyte	7380562	7724709	7658106	8236185	7493549	8107180
WT-GFPCON Ookinetes	8330977	8781630	6913529	7396991	8082056	8607430
pclag::rab11a ookinetes	7386774	7956256	9882800	10630975	8867802	9418792
